# Supplementary material for: Mental workload accumulation effect of mobile phone distraction in L2 autopilot mode
Source: Sci Rep. 2022 Oct 7;12:16856. doi: 10.1038/s41598-022-17419-1 (PMC9546873; doi:10.1038/s41598-022-17419-1)
Supplement: Supplementary file 1 — Supplementary Information. [file 41598_2022_17419_MOESM1_ESM.xlsx]

## Sheet: Sheet1
participants	A or M	S or C	Prefrontal						Occipital						parietal						temporal						frontal						reaction time						correct rate						left eye
1	1	2	0.0001873	7.62e-05	3.64e-05	7.06e-05	0.0001032	5.67e-05	0.0004988	0.0005686	0.0004567	0.0004465	0.0003647	0.000325	0.000888	0.0009841	0.0008727	0.0006976	0.0009019	0.000413	9.88e-05	0.0001276	0.0001003	7.62e-05	0.0001274	7.07e-05	0.0004199	0.000424	0.0002706	0.0002487	0.0003062	0.0002674	3.62	2.16	2.64	1.81	1.68	1.63	0	0.36	0.12	0.82	0.92	0.78	4.53	4.43	4.25	4.28	4.15
2	2	2	2.59e-05	1.64e-05	2.25e-05	1.57e-05	2.02e-05	2.6e-05	0.0003066	0.0001877	0.000248	0.0001858	0.0001565	0.0002931	0.0006128	0.000665	0.0005292	0.0010287	0.0006608	0.0008386	6.47e-05	4.26e-05	0.0001034	5.19e-05	6.61e-05	8.92e-05	0.0002389	0.0002056	0.0002415	0.0001645	0.0002283	0.0001983	1.94	0.96	0.9	0.94	1.12	1.05	0.71	1	1	1	1	1	3.91	3.61	3.6	3.83	3.75
3	2	2	1.18e-05	1.05e-05	1.43e-05	1.21e-05	8.1e-06	1.12e-05	0.0001744	8.8e-05	0.0001484	0.0001045	7.84e-05	6.98e-05	0.0003122	0.0002088	0.0003383	0.0002235	0.0001265	0.0002171	3.83e-05	3.33e-05	4.03e-05	3.38e-05	2.63e-05	2.39e-05	0.0001278	8e-05	0.0001522	7.61e-05	6.85e-05	8.88e-05	2.16	1.84	1.86	1.77	1.83	1.8	0.7	0.9	0.89	0.92	0.86	0.8	3.55	3.58	3.51	3.55	3.6
4	1	2	3.4e-05	8.58e-05	8.03e-05	6.72e-05	5.16e-05	9.55e-05	0.0001349	0.000259	0.0001347	0.0003712	0.0003298	0.000592	0.0009504	0.0017993	0.0007393	0.0027364	0.0018186	0.0025556	7.88e-05	8.13e-05	7.19e-05	0.0001598	0.0001184	0.0002044	0.0002483	0.0004501	0.000397	0.0005214	0.0004161	0.0006648	1.82	1.3	0.8	0	0	0	0.7	0.91	0.8	1	1	1	3.61	3.58	3.53	3.6	3.48
5	2	1	3.78e-05	6.01e-05	4.28e-05	6.15e-05	6.62e-05	7.31e-05	0.0002392	0.0005175	0.000405	0.0003855	0.0008219	0.0007006	0.0009906	0.0024987	0.0015355	0.0017509	0.0020604	0.0034456	7.57e-05	0.0001138	0.0001355	0.0001373	0.0001236	0.0001249	0.0004362	0.0009983	0.0007411	0.0005462	0.000636	0.001272	1.33	1.13	1.18	1.22	1.08	1.11	0.75	0.88	0.9	0.82	1	1	3.28	3.26	3.13	3.08	3.09
6	1	1	2.91e-05	2.88e-05	2.84e-05	4.5e-05	2.5e-05	4.65e-05	0.0001855	0.0001124	0.0002246	0.0001437	8.77e-05	0.0001516	0.0004892	0.0003149	0.0006381	0.0005261	0.0002415	0.0006704	1.9e-05	3.78e-05	3.56e-05	2.23e-05	1.71e-05	4.32e-05	0.000212	0.0001562	0.0001616	0.0002221	9.64e-05	0.0003716	0.88	0.83	0.95	0.76	0.81	1.1	1	1	0.92	1	1	0.91	3.08	2.98	2.99	2.98	2.94
7	2	1	2.11e-05	7.8e-05	5.05e-05	4.27e-05	2.6e-05	2.06e-05	0.0002584	0.0007088	0.0005403	0.000402	0.0004944	0.0004934	0.0009729	0.0017194	0.0025123	0.0016741	0.0016427	0.0016931	2.12e-05	0.0001355	0.0001378	0.0001556	0.0001117	7.69e-05	0.0001451	0.0002579	0.0004894	0.0002755	0.0001207	0.0001924	1.32	1.34	1.36	1.27	1.37	1.34	0.91	1	1	1	1	1	3.25	3.46	3.29	3.25	3.27
8	1	1	1.51e-05	3.11e-05	2.22e-05	2.03e-05	2.59e-05	2.2e-05	0.0003829	0.0002253	0.0005751	0.0005074	0.0003455	0.0002426	0.0018125	0.0027262	0.0020219	0.0012436	0.0019112	0.0014905	0.0001595	0.0002168	0.000169	9.33e-05	0.000184	0.000125	0.0004632	0.0004598	0.0003457	0.0003662	0.000527	0.000436	1.94	1.7	1.77	1.84	1.87	1.76	0.57	1	0.78	0.8	0.7	1	4.8	4.94	5.03	4.81	4.73
9	2	2	0.0002205	0.0001575	0.0001198	0.0001355	0.0001072	0.0001559	0.0007642	0.0005881	0.0005598	0.0007792	0.0006076	0.0015706	0.0012144	0.0008767	0.000856	0.0008323	0.0011039	0.0029967	0.0002219	0.0001605	0.0001777	0.0003619	0.0002249	0.0004234	0.0012483	0.0006551	0.0005927	0.000792	0.0009718	0.0013348	1.73	2.78	3.05	2.46	2.49	2.41	0.78	0.57	0.11	0.1	0.1	0	4.26	4.45	4.11	4.08	3.92
10	1	2	2e-05	1.68e-05	1.17e-05	2.69e-05	1.1e-05	0.0002808	0.0003142	0.0002279	0.0002519	0.0005559	0.0005011	0.0010476	0.0011705	0.0005388	0.0008436	0.0015909	0.0013756	0.0015582	0.0001433	0.0001728	9.09e-05	0.0002982	0.0002488	0.0002772	0.0001644	0.0001042	0.0001043	0.000316	0.0002163	0.0009095	1.49	1.56	1.71	1.56	1.51	3.6	0.89	1	0.88	1	0.91	0.3	4.62	4.27	4.27	4.09	3.88
11	2	1	1.69e-05	1.46e-05	1.77e-05	1.45e-05	1.05e-05	9e-06	0.0005426	0.0010146	0.0006893	0.0002422	0.0005537	0.0003893	0.0014365	0.0014094	0.0013627	0.0007422	0.0010742	0.0008724	7.39e-05	0.0001589	0.0001216	5.6e-05	7.09e-05	9.67e-05	6.17e-05	8.56e-05	6.75e-05	5.59e-05	5.11e-05	6.38e-05	1	1.09	0.97	0.92	0.98	1	1	1	1	1	1	1	4.06	4.22	4.08	3.96	3.97
12	1	1	5.53e-05	1.91e-05	2.38e-05	2.21e-05	2.32e-05	2.3e-05	0.0002033	0.0001923	0.0001115	8.97e-05	9.74e-05	6.06e-05	0.0004184	0.0002584	0.000334	0.0002823	0.0003036	0.0001534	7.91e-05	5.15e-05	4.54e-05	8.05e-05	5.25e-05	3.07e-05	0.0002669	0.0001494	0.0001089	0.0001248	0.0001044	9.92e-05	0.94	1	1.15	1.06	1.12	0.96	1	1	0.92	1	1	1	3.04	3.06	3.04	3.03	3.12
13	2	2	1.12e-05	2.39e-05	1.45e-05	2.32e-05	8.5e-06	1.75e-05	0.0003549	0.0005329	0.0005483	0.0004269	0.0002652	0.0002997	0.0010454	0.0009685	0.0011518	0.0013156	0.0008696	0.0006989	0.0005344	0.0002554	0.0003071	0.0003458	0.0001565	0.0001906	0.0004804	0.0003918	0.0005995	0.0004669	0.0003331	0.00051	1.19	2.4	1.6	1.21	3.91	4.28	0.89	0.64	0.88	1	0.27	0.11	4.44	4.2	4.2	4.09	3.26
14	1	2	7.9e-05	6.85e-05	4.34e-05	6.41e-05	4.99e-05	3.32e-05	0.0006152	0.0004492	0.0003966	0.0004715	0.0004158	0.0003425	0.001143	0.0013199	0.0012757	0.0010843	0.0009457	0.0007581	0.0001292	0.0001207	0.0001983	0.0001203	0.000118	4.89e-05	0.0012158	0.0008809	0.0005759	0.0008422	0.0006948	0.000716	1.93	1.59	1.5	1.41	1.41	1.46	0.82	1	1	1	0.91	1	4.39	4.33	4.34	4.38	4.28
15	2	1	2.83e-05	2.64e-05	0.000107	4.81e-05	5.28e-05	0.000126	0.0002535	0.0001919	0.0002496	0.000265	0.0001785	0.0001067	0.0007899	0.0005451	0.000489	0.0005922	0.0003891	0.0004331	5.63e-05	7.78e-05	6.73e-05	6.01e-05	8.01e-05	5.34e-05	0.0002866	0.0002235	0.0003092	0.000246	0.0001895	0.0003118	1.57	1.36	0.89	1.02	0.85	0.87	0.75	0.82	1	0.92	1	1	3.77	3.79	3.94	3.82	3.78
16	1	1	7.97e-05	3.79e-05	4.31e-05	2.41e-05	0.0001713	2.18e-05	0.0013049	0.0004376	0.000841	0.000495	0.0018684	0.0007108	0.0045498	0.0013844	0.0022444	0.0015266	0.0030078	0.002439	9.67e-05	4.42e-05	0.0001147	3.96e-05	0.0001955	0.0001043	0.0004552	0.000228	0.0003188	0.0002895	0.00044	0.0002664	1.33	1.14	1.08	1.46	1.25	1.42	0.8	1	1	0.8	1	0.9	3.6	3.69	3.61	3.58	3.48
17	2	2	4.49e-05	2.91e-05	3.23e-05	2.89e-05	2.59e-05	1.94e-05	0.0004912	0.0003347	0.0002834	0.0002485	0.0003888	0.0003178	0.0015367	0.0006366	0.0009891	0.0005708	0.0009989	0.0005583	0.0001006	5.1e-05	9.42e-05	5.39e-05	6.58e-05	6.43e-05	0.0003105	0.0002174	0.0001987	0.0001548	0.0002639	0.0001925	1.3	1.32	1.19	1.24	1.16	1.18	1	1	1	1	1	1	3.87	3.88	3.71	3.7	3.7
18	1	2	5.72e-05	6.96e-05	2.72e-05	3e-05	3.88e-05	2.2e-05	0.0008365	0.0005201	0.0003257	0.0003979	0.0002915	0.000248	0.0017042	0.0021456	0.0007062	0.000789	0.0006561	0.0005619	5.92e-05	0.0002034	0.000158	0.0001784	0.0001798	8.39e-05	0.0004041	0.0002384	0.0002437	0.0001786	0.0002872	0.0001386	1.37	1.12	1.3	1.28	1.19	1.32	0.9	1	0.92	1	1	1	3.55	3.53	3.39	3.43	3.32
19	2	1	0.0001487	0.0001035	3.38e-05	0.0001803	3.67e-05	5.02e-05	0.0041844	0.0016458	0.0012375	0.0015108	0.0007965	0.000964	0.0073306	0.0073406	0.0039044	0.0041045	0.0029446	0.0032059	0.0002664	0.0002558	0.0002812	0.0003353	0.0005494	0.0002875	0.0012179	0.0010049	0.0007134	0.0008199	0.0010016	0.0007796	1.05	0.82	0.81	0.88	0.76	0.95	0.88	1	1	1	1	0.92	3.28	3.26	3.13	3.08	3.09
20	1	1	0.0001451	0.0002416	0.0002139	5.47e-05	0.0001821	0.000164	0.0015519	0.0011085	0.0011271	0.0010363	0.0015125	0.0011901	0.0036527	0.0042254	0.0038253	0.0041824	0.0088474	0.0159633	0.000118	0.0002646	0.0001649	0.0001267	0.0002332	0.0004664	0.0011895	0.0019544	0.0025205	0.0007647	0.0015159	0.0036388	1.37	0.92	0.99	1.21	1.24	1.11	0.86	1	1	1	0.88	0.92	3.85	3.8	3.9	4.04	4.49
21	1	2	5.48e-05	6.44e-05	6.61e-05	5.14e-05	5.27e-05	4.24e-05	0.000451	0.0004743	0.000389	0.0003251	0.0006716	0.0003384	0.0016272	0.0013658	0.0011824	0.0008687	0.0016776	0.0017743	0.0001109	0.0001427	0.0001238	0.0001549	0.0002129	0.0001434	0.0005087	0.0005463	0.0004778	0.0002704	0.0007949	0.0006481	3.53	1.35	1.49	1.38	1.49	1.34	0.38	1	0.89	1	1	1	4.33	4.24	4.31	4.28	4.23
22	2	1	8.6e-06	7.6e-06	1.71e-05	5.8e-06	2.19e-05	9.6e-06	0.0001825	0.0002012	0.0002512	0.0002423	0.0003018	0.0001037	0.0004947	0.0007518	0.0015383	0.0010199	0.0011279	0.000716	3.97e-05	6.21e-05	7.64e-05	6.09e-05	0.0001068	3.2e-05	0.0001463	0.0001471	0.0001967	0.0002262	0.00026	0.0001241	1.39	1.36	1.47	1.69	1.54	1.63	1	1	0.92	0.82	0.9	0.8	3.31	3.36	3.35	3.67	3.56
23	1	1	1.12e-05	9.9e-06	1.23e-05	1.2e-05	1.77e-05	1.09e-05	0.0002724	0.0002099	9.54e-05	0.0002152	0.000166	0.0002067	0.0013582	0.0009759	0.0013164	0.0014164	0.0013057	0.0014109	0.000127	0.0001314	0.0001364	0.0001381	0.0001024	0.0001403	0.0002646	9.67e-05	9.59e-05	0.0001869	0.0001745	0.0001486	1.44	0.87	0.93	0.9	1.14	1.06	0.88	1	1	1	0.88	1	3.81	3.86	3.79	3.89	3.88
24	2	2	1.18e-05	2.61e-05	9.9e-06	2.37e-05	1.29e-05	5.92e-05	0.0002674	0.0002188	0.0003165	0.0003271	0.0002594	0.0002786	0.0012724	0.0015575	0.0010406	0.0023516	0.001955	0.0013609	6.06e-05	5.37e-05	6.33e-05	6.23e-05	6.63e-05	4.99e-05	0.0001946	0.0001703	0.0001707	0.0002805	0.0002721	0.0002032	1.87	2.29	5.18	3.09	1.71	1.66	0.6	0.78	0	0.5	0.91	1	3.33	3.42	3.33	3.26	3.28
25	1	2	1.94e-05	1.48e-05	9.5e-06	1.08e-05	1.71e-05	1.19e-05	0.0002828	0.0001677	0.0002404	0.0001155	0.000201	0.0002297	0.0008646	0.0005636	0.0006554	0.0007983	0.0008524	0.000983	0.0001598	0.0001068	7.8e-05	0.0001158	9.34e-05	0.0001065	0.0002819	0.0001919	0.0001477	0.0002324	0.0002018	0.0001792	2	1.87	1.68	1.57	1.76	1.42	0.56	0.7	0.78	0.78	0.67	0.91	4.31	4.25	4.16	4.02	4.06
26	2	1	3.83e-05	2.92e-05	3.75e-05	4.51e-05	1.7e-05	3.15e-05	0.0004459	0.0003407	0.0001074	0.0001704	0.0001994	0.0004202	0.0010424	0.0010918	0.0008869	0.0007787	0.0009285	0.0016865	6.43e-05	6.23e-05	6.4e-05	5.41e-05	4.63e-05	0.0001025	0.0003736	0.0003391	0.0002216	0.0003344	0.0003883	0.0008594	2.48	5.05	5.27	5.53	5.9	5.66	0.44	0	0	0	0	0	3.56	3.77	3.65	3.55	3.55
27	1	1	0.0001034	5.18e-05	7.81e-05	0.000116	0.0001455	6.81e-05	0.0006531	0.0005769	0.0004592	0.0008154	0.000672	0.000689	0.0545644	0.0337306	0.0122156	0.0292022	0.0313356	0.0145718	0.0002089	3.94e-05	4.23e-05	8.58e-05	8.17e-05	0.0001104	0.0015125	0.0011904	0.0010167	0.0020283	0.001045	0.0011222	1.16	2.92	1.29	1.02	0.95	0.98	0.89	0.64	0.88	1	1	1	3.43	3.53	3.53	3.47	3.41
28	2	2	1.83e-05	1.53e-05	1.21e-05	1.11e-05	1.59e-05	1.49e-05	0.0100794	0.0089554	0.0061313	0.0101767	0.0062441	0.0083486	0.0152828	0.0097032	0.012361	0.016066	0.0122426	0.0186839	7.69e-05	9.46e-05	6.57e-05	0.0001101	4.54e-05	7.18e-05	0.0001827	0.0001822	0.0002038	0.0002004	0.0003655	0.0002958	1.26	0.87	1.42	1.46	0.93	0.85	1	1	0.89	1	1	1	4.44	4.2	4.2	4.09	3.51
29	1	2	3.58e-05	6.77e-05	5.46e-05	2.87e-05	2.78e-05	3.66e-05	0.0002285	0.0002425	0.0004167	0.0003181	0.0002907	0.0002585	0.001387	0.001342	0.0025415	0.0024414	0.0019813	0.0018545	5.52e-05	0.0001135	0.0001108	7.31e-05	9.03e-05	6.71e-05	0.0004176	0.00025	0.0004999	0.0003582	0.0004945	0.000387	3.15	3.55	2.38	2.23	2.92	2	0	0.33	0.2	0.22	0.11	0.55	4.08	4.07	3.8	3.8	3.71
30	2	1	1.85e-05	2.3e-05	6.23e-05	3.69e-05	7.39e-05	7.04e-05	0.0002929	0.0009548	0.0009149	0.0004621	0.0009347	0.000701	0.0004984	0.0017788	0.0008045	0.0010571	0.0037006	0.0020299	0.0001679	0.0002502	0.0001632	0.0002627	0.0002996	0.0003062	0.0002294	0.0004491	0.0005856	0.0003175	0.0007954	0.0011421	0.86	0.96	1.1	1.07	0.85	1	1	1	1	0.89	1	0.92	3.43	3.52	3.55	3.43	3.46
31	1	1	2.92e-05	2.58e-05	1.34e-05	2.13e-05	2.19e-05	1.37e-05	0.0005351	0.0006241	0.0002412	0.000419	0.000454	0.0001948	0.0460192	0.0368966	0.0306868	0.0207001	0.0536064	0.0249526	0.000483	0.0003183	0.0002569	0.0005681	0.0002809	0.0002031	0.0007826	0.0003733	0.0001918	0.0004832	0.0001618	0.0001417	1.77	1.61	1.53	1.79	1.66	1.57	0.89	0.89	0.89	1	1	1	3.1	3.2	3.1	3.12	3.19
32	2	2	4.54e-05	3.56e-05	2.55e-05	3.68e-05	2.81e-05	2.99e-05	0.0005455	0.0005424	0.0004105	0.0005637	0.0003645	0.0006006	0.0011953	0.0013731	0.0013185	0.0018196	0.0010631	0.0015274	0.0002833	0.0002121	0.000159	0.0002948	0.0001565	0.0002439	0.0006157	0.0004133	0.0004643	0.0004009	0.0005156	0.0002706	2.1	1.13	1.44	1.47	1.43	1.39	0.75	0.89	1	1	1	1	5.14	5.14	5.02	5.08	5.18
33	1	2	8.21e-05	7.16e-05	5.55e-05	6.67e-05	5.33e-05	5.29e-05	0.0005132	0.0002596	0.0005782	0.0004178	0.0004713	0.0004626	0.003353	0.0014184	0.0035224	0.0021718	0.0031846	0.0022646	0.0001816	0.0001341	0.0002168	0.0001132	0.0002077	0.0002849	0.0004432	0.000349	0.0004	0.0003707	0.0007512	0.000688	1.98	2.37	1.47	1.54	1.56	1.42	0.75	0.8	0.91	1	1	1	3.51	3.35	3.34	3.29	3.26
34	2	1	1.18e-05	9.9e-06	9.1e-06	7e-06	1.04e-05	1.38e-05	0.0004534	0.0005536	0.0004594	0.0003156	0.0005639	0.0002868	0.0019006	0.001653	0.0013872	0.0012055	0.0011652	0.0012627	0.0001044	9.98e-05	0.0002307	8.41e-05	0.0001588	8.63e-05	0.000283	0.0001579	0.0001679	0.0001166	0.0001837	0.000228	1.2	1.53	1.67	0.81	1.13	0.98	0.89	0.91	0.72	1	0.83	0.9	4.05	4.18	4.16	4.14	4.16
35	1	1	5.85e-05	4.97e-05	2.55e-05	1.46e-05	2.64e-05	3.6e-05	0.0002325	0.0010441	0.0004807	0.0002373	0.0004866	0.0005463	0.0006758	0.0028384	0.0017276	0.0006483	0.0019999	0.0025334	0.000126	0.0004543	0.0002261	0.000101	0.0001748	0.0002933	0.0003203	0.0004417	0.00027	0.0001617	0.0003466	0.0004551	1.91	3.24	1.85	1.6	4.56	4.97	0.67	0.82	0.75	0.89	0.63	0.6	3.67	3.48	3.4	3.3	3.43
36	2	2	5.68e-05	3.83e-05	3.44e-05	3.61e-05	2.55e-05	3.32e-05	0.0005939	0.0002318	0.0002402	0.0003565	0.0002507	0.0003477	0.001665	0.0007468	0.000591	0.0009032	0.0006572	0.0006842	0.0001031	7.86e-05	8.36e-05	0.0001116	6.62e-05	9.36e-05	0.0005011	0.0002527	0.0002581	0.0003277	0.000283	0.0003052	3.67	3.74	1.56	1.42	1.33	1.56	0.22	0.44	0.9	1	1	0.9	3.45	3.38	3.31	3.21	3.2
37	1	2	3.2e-05	0.0001292	0.0001039	3.43e-05	5.53e-05	1.98e-05	0.0001458	0.0002532	0.000665	0.0002585	0.0003049	0.0002151	0.0003493	0.0007696	0.0005771	0.0007068	0.0008716	0.0004593	3.53e-05	5.64e-05	5.55e-05	5.44e-05	3.37e-05	8.78e-05	0.0002711	0.0007351	0.0005266	0.0002433	0.0006071	0.0001864	2	1.7	2.83	1.39	1.62	2.05	0.5	0.88	0.83	1	1	0.8	4.88	4.45	4.72	4.99	4.81
38	2	1	2.72e-05	5.21e-05	4.42e-05	8.58e-05	5.24e-05	3.28e-05	0.0004306	0.0003862	0.0004262	0.0003547	0.0005087	0.0005186	0.0010612	0.0008145	0.0014874	0.0006616	0.001376	0.001537	0.0001271	0.0001293	8.24e-05	0.0001667	8.61e-05	9.6e-05	0.0003187	0.0004514	0.000683	0.000345	0.0003585	0.0006201	1.56	1.67	2.44	6.38	1.99	1.52	0.78	0.93	0.67	0.27	0.72	0.77	3.57	3.44	3.28	3.49	3.25
39	1	1	9.45e-05	6.7e-05	7.31e-05	6.69e-05	7.82e-05	9.93e-05	0.0007126	0.0004135	0.0007535	0.0005538	0.0005725	0.0004773	0.0032893	0.0016455	0.0026591	0.0015441	0.0021218	0.0019766	0.0001735	0.00012	0.0001804	0.0002904	8.32e-05	0.0002362	0.0004128	0.0002782	0.000388	0.0004708	0.0002779	0.0002253	1.24	1.65	1.46	1.63	1.73	1.68	0.88	0.88	0.9	1	0.89	0.83	3.69	3.6	3.72	3.43	3.39
40	2	2	9.1e-06	1.23e-05	1.48e-05	4.1e-06	1.23e-05	4.7e-06	0.0002027	0.0002252	0.0002956	0.0004126	0.0002891	0.0002191	0.0010991	0.0010913	0.001452	0.0032572	0.0023814	0.0009691	2.68e-05	6.9e-05	0.0001298	5.52e-05	0.0001506	0.0001385	0.0002035	0.0001955	0.0002482	0.0002312	0.0002976	0.0001547	2.68	1.69	1.58	1.48	1.52	1.48	0.5	0.89	0.8	0.9	0.91	1	4.12	4.06	3.93	3.79	3.9
41	1	2	7.8e-05	0.0001096	0.0001547	6.25e-05	5.12e-05	0.0001017	0.0008872	0.0007549	0.0008757	0.0005406	0.0005944	0.0007744	0.0040913	0.004297	0.0022467	0.0025763	0.0016403	0.0031262	7.18e-05	5.77e-05	8.07e-05	5.95e-05	6.42e-05	4.33e-05	0.0008632	0.0004449	0.0004045	0.0004486	0.0003838	0.0004755	2.01	1.24	1.18	1.13	1.28	1.39	0.9	1	1	1	1	1	3.84	3.71	3.53	3.67	3.63
42	2	1	6.8e-05	4.09e-05	0.0001228	8.2e-05	7.69e-05	6.89e-05	0.0004487	0.0002818	0.000779	0.0008302	0.0006582	0.0007383	0.0016174	0.0011963	0.0031082	0.0030697	0.0032923	0.0026692	0.0001784	0.0002252	0.0002447	0.0002611	0.000323	0.0001932	0.0003465	0.0002442	0.000761	0.0007019	0.0003379	0.0004667	1.09	1.51	1.34	1.59	1.78	1.49	1	0.9	1	0.82	0.8	0.91	3.46	3.48	3.39	3.45	3.42
43	1	1	1.56e-05	2.21e-05	1.88e-05	2.32e-05	1.35e-05	1.94e-05	0.0006234	0.0003499	0.0006046	0.0004347	0.0002888	0.0002432	0.001162	0.0005954	0.0009124	0.0017635	0.0013022	0.0013573	9.2e-05	0.0001077	0.0001823	0.0001237	0.0002601	0.0001503	0.0002458	0.0001853	0.0002367	0.0002453	0.0003993	0.0002559	1.83	5.56	5.53	6.4	5.85	7.45	0.7	0	0	0	0	0	3.63	3.56	3.76	3.6	3.53
44	2	2	3.1e-05	9.2e-06	7.4e-06	1.15e-05	5.8e-06	4.3e-06	0.0001588	0.0002331	0.0002101	0.000199	0.000186	0.0001341	0.0005515	0.000963	0.0007584	0.0006752	0.0006634	0.0005779	6.2e-05	0.0001294	7.1e-05	6.22e-05	4.41e-05	4.25e-05	0.0001499	0.0002883	0.0001596	0.0002083	0.0001571	8.82e-05	3.69	2.04	1.75	1.86	1.51	1.59	0.56	0.7	0.72	0.78	0.89	0.89	3.89	3.83	3.81	3.71	3.65
45	1	2	0.000118	9.08e-05	0.0001436	0.0001582	0.0001075	8.32e-05	0.0003269	0.0005613	0.0005092	0.0008644	0.000659	0.0006716	0.0032039	0.0022402	0.0022526	0.0032581	0.0031959	0.0042227	0.0001019	0.0001916	0.0001099	0.0001578	0.0001563	0.0001389	0.0005016	0.0003246	0.0003212	0.000401	0.0006223	0.0003189	3.34	2.13	2.41	2.33	2.32	2.53	0.33	0.27	0	0.14	0.12	0.11	3.71	3.56	3.54	3.61	3.91
46	2	1	1.3e-05	9.1e-06	1.39e-05	1.08e-05	2.12e-05	2.76e-05	0.000341	0.0003575	0.0001932	0.0003282	0.0004972	0.0006888	0.0013402	0.0012314	0.0009977	0.0018747	0.0021433	0.0038465	0.000108	7.37e-05	9.85e-05	0.0001063	0.0002803	0.0001245	0.0002471	0.0001817	0.0002704	0.0002676	0.0004503	0.000428	1.26	0.93	0.88	0.88	0.82	0.9	0.9	1	1	1	1	1	4.74	4.76	4.78	4.91	4.68
47	1	1	5.57e-05	3.52e-05	1.58e-05	2.48e-05	1.37e-05	2.28e-05	0.0008047	0.0006721	0.0003194	0.0004088	0.0002778	0.0002437	0.0031214	0.0026417	0.0017555	0.0017188	0.0011959	0.0013559	0.0001433	0.0001643	8.99e-05	0.0001208	9.5e-05	0.0001181	0.000352	0.0003356	0.000213	0.0002026	0.0001965	0.000167	1.11	0.94	0.89	0.9	0.8	0.89	1	1	1	1	1	1	3.47	3.41	4.63	4.91	4.68
48	2	2	0.0001023	5.87e-05	4.46e-05	5.88e-05	6.84e-05	6.78e-05	0.0006697	0.000347	0.0002154	0.0002343	0.0002133	0.0002057	0.0016315	0.0009193	0.0004981	0.0004904	0.0004684	0.00037	0.0001084	5.23e-05	3.87e-05	5.33e-05	5.45e-05	4.31e-05	0.0005787	0.0003135	0.0002021	0.0002402	0.0001989	0.0001756	1.43	1.55	1.66	1.64	1.64	1.69	1	1	1	1	1	1	4.51	4.16	3.93	4.27	3.89
49	1	2	1.56e-05	9e-06	5.6e-06	4.5e-06	1.48e-05	1.29e-05	0.000178	0.0001761	0.0001011	6.21e-05	0.0001135	0.0001635	0.000723	0.0004553	0.0004568	0.000313	0.0003527	0.0005194	0.0001298	6.79e-05	3.9e-05	3.41e-05	4.28e-05	5.89e-05	0.0003525	7.8e-05	8.29e-05	6.34e-05	0.0001308	8.64e-05	1.69	1.84	1.41	1.47	1.57	1.63	0.75	0.6	1	1	0.88	0.89	3.97	3.71	3.75	3.71	3.7
50	2	1	1.21e-05	1.12e-05	3.51e-05	8.5e-06	9.1e-06	5.8e-06	0.0001872	0.0001689	0.0002969	0.0001492	0.0001095	0.0001058	0.0006459	0.0007221	0.00077	0.0007157	0.0008501	0.0006873	7.63e-05	0.0001319	0.0001161	0.0001202	8.09e-05	7.18e-05	0.00018	0.0002193	0.0002563	0.0001743	0.000112	0.0001401	1.02	1.07	1.41	1.05	1.04	1.03	1	1	0.82	0.92	1	1	3.87	3.91	3.81	3.74	3.67
51	1	1	0.0001847	8.76e-05	0.0001275	0.0002076	9.68e-05	0.0001389	0.0013237	0.000944	0.0012611	0.0017276	0.0012569	0.0010315	0.0056386	0.0043569	0.0064051	0.0076729	0.0053398	0.0059791	0.0002563	0.0003815	0.0002784	0.0004052	0.0002329	0.000318	0.0010128	0.0004344	0.0007819	0.0010288	0.0007141	0.0004354	1.63	1.58	1.34	1.41	1.38	1.35	1	0.89	1	1	1	1	4.39	4.23	4.22	4.14	4.1
52	2	2	3e-05	2.66e-05	2.16e-05	1.8e-05	1.66e-05	1.02e-05	0.0002098	0.0002293	0.0002882	0.000269	0.0002533	0.0002342	0.0007295	0.0007722	0.0009195	0.0008318	0.0008617	0.0010502	0.0001091	0.0001726	0.000135	0.0002375	0.0001733	0.0002482	0.0002094	0.000247	0.0003702	0.0002639	0.0001801	0.0002082	1.49	1.54	1.4	1.2	1.5	1.32	0.89	1	1	1	0.89	1	3.96	4	4.17	3.9	3.71
53	2	1	0.0001606	0.000103	4.87e-05	8.48e-05	8.21e-05	0.0001125	0.0008335	0.0006804	0.0013262	0.0011478	0.0004272	0.0009905	0.0037921	0.0021779	0.0015998	0.0012334	0.0013344	0.0025362	0.0004106	0.0003462	0.000456	0.0004375	0.0003375	0.0004469	0.001355	0.0020723	0.0011327	0.0014525	0.0013578	0.0014746	1.63	1.19	1.36	1.18	1.2	2.82	0.7	1	0.9	0.89	1	0.63	4.28	4.3	4.24	4.17	4.37
54	1	1	7.39e-05	3.92e-05	2.06e-05	5.06e-05	2.9e-05	2.65e-05	0.000488	0.0002141	0.0001461	0.0003269	0.0002007	0.0003006	0.001365	0.0009969	0.0005123	0.0016152	0.0008602	0.0011597	0.000151	0.0002083	4.73e-05	0.0001448	0.0001027	0.0002329	0.0004015	0.0003291	0.0001846	0.000327	0.0002138	0.0003975	1.57	1.57	1.48	1.58	1.57	1.35	1	1	1	0.9	0.82	1	3.1	3.2	3.1	3.12	3.19
55	2	2	0.0001274	6.93e-05	7.71e-05	3.43e-05	6.55e-05	0.0001243	0.0001587	0.0001643	0.0001861	0.0001426	0.000217	0.0002099	0.0016934	0.0009545	0.0005847	0.0006177	0.0009169	0.0007379	0.0001592	0.0001359	0.0001172	5.55e-05	0.000203	7.8e-05	0.0019919	0.0006837	0.0005397	0.0004246	0.0009378	0.0012909	1.63	1.92	1.17	1.28	1.21	1.19	0.88	0.67	1	1	1	1	4.43	4.32	4.51	4.26	4.32
56	2	1	2.15e-05	2.65e-05	2.73e-05	3.08e-05	4.14e-05	2.74e-05	0.0002597	0.000489	0.0003835	0.0006036	0.0004116	0.0005436	0.0008813	0.0013724	0.0016267	0.0016235	0.001549	0.0019845	5.57e-05	7.32e-05	0.0001055	7.33e-05	0.0001258	0.000121	0.0002371	0.0003938	0.0002954	0.0003133	0.0003159	0.0002977	2.16	2.14	2.1	2.05	2.1	2.76	0.5	0.33	0.45	0.6	0.45	0.33	4.28	4.3	4.24	4.17	4.37
57	1	2	1.22e-05	1.01e-05	7.8e-06	6.4e-06	2.11e-05	5.9e-06	0.0001358	0.0001441	9.96e-05	0.0001292	0.0002698	9.59e-05	0.0003505	0.0004554	0.0005156	0.0004539	0.0011332	0.0002418	2.67e-05	3.11e-05	2.89e-05	2.69e-05	5.76e-05	1.73e-05	0.0001466	0.0001184	0.0001142	7.89e-05	0.0002218	7.19e-05	2.11	1.49	1.86	1.64	1.6	1.8	0.9	0.88	0.72	1	1	0.72	4.31	4.25	4.16	4.02	4.06
58	1	1	2.78e-05	3.69e-05	1.01e-05	1.88e-05	9e-06	1.09e-05	0.0005546	0.0016157	0.0004288	0.000435	0.0008061	0.0003541	0.0022173	0.0030943	0.0016017	0.002294	0.0023805	0.001554	0.000197	0.0005299	9.65e-05	0.0005987	0.0001862	0.0001372	0.0003705	0.0005349	0.0002914	0.0002683	0.0002413	0.0003619	1.12	1.08	1.18	1.04	0.94	1.06	1	1	1	1	1	1	3.43	3.53	3.53	3.47	3.41
	A=1 M=2	S=1 C=2
[truncated: 7 more columns]
